# Supplementary material for: The Role of Hydrogen Bonding in the Raman Spectral Signals of Caffeine in Aqueous Solution
Source: Molecules. 2024 Jun 26;29(13):3035. doi: 10.3390/molecules29133035 (PMC11243038; doi:10.3390/molecules29133035)
Supplement: Supplementary file 1 [file molecules-29-03035-s001.zip]

Archive with 1 entries (1 files):
- molecules-3071093-supplementary.pdf
